# Supplementary material for: Genome-Wide Identification and Characterization of MYB Gene Family and Analysis of Its Sex-Biased Expression Pattern in Spinacia oleracea L
Source: Int J Mol Sci. 2024 Jan 8;25(2):795. doi: 10.3390/ijms25020795 (PMC10815031; doi:10.3390/ijms25020795)
Supplement: Supplementary file 1 [file ijms-25-00795-s001.zip › Supplementary tables.xlsx]

## Sheet: TS1
Table S1. Number of R repeats of the spinach MYB gene, location on the chromosome, and subcellular localization
Gene ID	No_of_R repeats	Position of chromsome	Subcellular Localization
YY_002280.1	1	YYchr1	Nucleus
YY_002590.1	2	YYchr1	Nucleus
YY_002600.1	2	YYchr1	Nucleus
YY_002720.1	1	YYchr1	Chloroplast
YY_003840.1	1	YYchr1	Nucleus
YY_007320.1	1	YYchr1	Nucleus
YY_007450.1	1	YYchr1	Nucleus
YY_007480.1	1	YYchr1	Nucleus
YY_008560.1	1	YYchr1	Nucleus
YY_009230.1	2	YYchr1	Nucleus
YY_010200.1	2	YYchr1	Nucleus
YY_011140.1	2	YYchr1	Nucleus
YY_016090.1	2	YYchr1	Nucleus
YY_017300.1	1	YYchr1	Nucleus
YY_020210.1	1	YYchr1	Plasmodesmata
YY_020890.1	1	YYchr1	Nucleus
YY_021170.1	2	YYchr1	Nucleus
YY_026770.1	1	YYchr1	Nucleus
YY_030980.1	2	YYchr1	Nucleus
YY_032040.1	1	YYchr1	Nucleus
YYA_002680.1	2	YYchr1	Nucleus
YYA_006700.1	2	YYchr1	Nucleus
YY_034980.1	1	YYchr2	Nucleus
YY_035550.1	2	YYchr2	Nucleus
YY_036250.1	2	YYchr2	Nucleus
YY_037380.1	2	YYchr2	Nucleus
YY_037390.1	2	YYchr2	Nucleus
YY_037400.1	1	YYchr2	Nucleus
YY_037410.1	2	YYchr2	Nucleus
YY_039350.1	1	YYchr2	Nucleus
YY_040090.1	3	YYchr2	Nucleus
YY_040140.1	1	YYchr2	Mitochondria
YY_042890.1	2	YYchr2	Nucleus
YY_046170.1	2	YYchr2	Nucleus
YY_047520.1	1	YYchr2	Nucleus
YY_050160.1	2	YYchr2	Nucleus
YY_051660.1	2	YYchr2	Nucleus
YY_055300.1	2	YYchr2	Nucleus
YY_055340.1	3	YYchr2	Nucleus
YY_055660.1	1	YYchr2	Nucleus
YY_062740.1	2	YYchr2	Nucleus
YY_064740.1	2	YYchr2	Nucleus
YY_066510.1	2	YYchr2	Nucleus
YY_066520.1	2	YYchr2	Nucleus
YY_070070.1	1	YYchr2	Nucleus
YY_075330.1	1	YYchr2	Nucleus
YY_075500.1	1	YYchr2	Nucleus
YY_075510.1	1	YYchr2	Cytoplasm
YY_076070.1	1	YYchr3	Cytoplasm
YY_077850.1	1	YYchr3	Nucleus
YY_084880.1	1	YYchr3	Cytoplasm
YY_085170.1	2	YYchr3	Nucleus
YY_085220.1	2	YYchr3	Nucleus
YY_086960.1	1	YYchr3	Nucleus
YY_087960.1	1	YYchr3	Nucleus
YY_088230.1	2	YYchr3	Nucleus
YY_088780.1	3	YYchr3	Nucleus
YY_089730.1	2	YYchr3	Nucleus
YY_092950.1	1	YYchr3	Nucleus
YY_093420.1	1	YYchr3	Nucleus
YY_095350.1	1	YYchr3	Nucleus
YY_095920.1	2	YYchr3	Nucleus
YY_096250.1	2	YYchr3	Nucleus
YY_097110.1	1	YYchr3	Nucleus
YY_098920.1	2	YYchr3	Nucleus
YY_100140.1	2	YYchr3	Nucleus
YY_101030.1	2	YYchr3	Nucleus
YY_103870.1	2	YYchr3	Nucleus
YY_105030.1	2	YYchr3	Nucleus
YY_107930.1	2	YYchr3	Nucleus
YY_110460.1	3	YYchr3	Nucleus
YY_111320.1	2	YYchr3	Nucleus
YY_116660.1	4	YYchr3	Nucleus
YY_116950.1	2	YYchr3	Cytoplasm
YY_117530.1	2	YYchr3	Nucleus
YY_120510.1	1	YYchr4	Cytoplasm
YY_121280.1	2	YYchr4	Nucleus
YY_123170.1	2	YYchr4	Nucleus
YY_123770.1	1	YYchr4	Nucleus
YY_127100.1	1	YYchr4	Nucleus
YY_129670.1	2	YYchr4	Nucleus
YY_133160.1	2	YYchr4	Nucleus
YY_133530.1	1	YYchr4	Nucleus
YY_134300.1	2	YYchr4	Nucleus
YY_134410.1	1	YYchr4	Nucleus
YY_137700.1	2	YYchr4	Nucleus
YY_138730.1	2	YYchr4	Nucleus
YY_140780.1	1	YYchr4	Nucleus
YY_141510.1	2	YYchr4	Nucleus
YY_152330.1	2	YYchr4	Nucleus
YY_155030.1	2	YYchr4	Nucleus
YY_155900.1	2	YYchr4	Nucleus
YY_156820.1	1	YYchr4	Nucleus
YY_160940.1	2	YYchr4	Nucleus
YY_163440.1	1	YYchr4	Chloroplast
YY_171330.1	1	YYchr5	Nucleus
YY_175020.1	1	YYchr5	Nucleus
YY_175740.1	2	YYchr5	Nucleus
YY_176350.1	2	YYchr5	Nucleus
YY_177300.1	2	YYchr5	Nucleus
YY_178200.1	1	YYchr5	Nucleus
YY_178480.1	2	YYchr5	Nucleus
YY_180090.1	1	YYchr5	Nucleus
YY_180870.1	2	YYchr5	Nucleus
YY_183170.1	2	YYchr5	Nucleus
YY_192740.1	1	YYchr5	Nucleus
YY_193130.1	1	YYchr5	Nucleus
YY_195590.1	2	YYchr5	Nucleus
YY_196520.1	1	YYchr5	Nucleus
YY_198660.1	2	YYchr5	Nucleus
YY_199540.1	2	YYchr5	Nucleus
YY_204220.1	2	YYchr5	Nucleus
YY_204880.1	1	YYchr5	Nucleus
YY_207330.1	2	YYchr6	Nucleus
YY_207370.1	2	YYchr6	Nucleus
YY_208330.1	2	YYchr6	Nucleus
YY_208670.1	2	YYchr6	Nucleus
YY_208790.1	2	YYchr6	Nucleus
YY_213400.1	2	YYchr6	Nucleus
YY_214070.1	1	YYchr6	Nucleus
YY_215950.1	1	YYchr6	Nucleus
YY_216230.1	2	YYchr6	Nucleus
YY_217270.1	2	YYchr6	Nucleus
YY_221090.1	2	YYchr6	Nucleus
YY_221390.1	3	YYchr6	Cytoplasm
YY_223390.1	2	YYchr6	Nucleus
YY_224340.1	2	YYchr6	Nucleus
YY_227220.1	1	YYchr6	Nucleus
YY_227600.1	2	YYchr6	Nucleus
YY_227800.1	1	YYchr6	Nucleus
YY_229070.1	2	YYchr6	Nucleus
YY_229490.1	1	YYchr6	Nucleus
YY_236230.1	2	YYchr6	Cytoplasm
YY_241060.1	2	YYchr6	Chloroplast
YY_244160.1	2	ctg000021	Nucleus
YY_244550.1	2	ctg000026	Nucleus
YY_244770.1	2	ctg000027	Nucleus
YY_245450.1	2	ctg000037	Nucleus
YY_245610.1	1	ctg000043	Chloroplast
YY_248600.1	1	ctg000058	Mitochondria

## Sheet: TS2
Table S2. 1R-MYB members of Arabidopsis rename
Gene ID	Rename
AT1G01060.1	AT-MYB-1
AT1G01380.1	AT-MYB-2
AT1G01520.1	AT-MYB-3
AT1G06910.1	AT-MYB-4
AT1G07540.1	AT-MYB-5
AT1G08810.2	AT-MYB-6
AT1G09710.1	AT-MYB-7
AT1G15720.1	AT-MYB-8
AT1G17460.1	AT-MYB-9
AT1G17520.1	AT-MYB-10
AT1G18330.1	AT-MYB-11
AT1G18960.1	AT-MYB-12
AT1G19000.1	AT-MYB-13
AT1G19510.1	AT-MYB-14
AT1G49950.1	AT-MYB-15
AT1G58220.1	AT-MYB-16
AT1G70000.1	AT-MYB-17
AT1G71030.1	AT-MYB-18
AT1G72650.1	AT-MYB-19
AT1G72740.1	AT-MYB-20
AT1G74840.1	AT-MYB-21
AT1G75250.1	AT-MYB-22
AT2G13960.1	AT-MYB-23
AT2G18328.1	AT-MYB-24
AT2G30420.1	AT-MYB-25
AT2G30424.1	AT-MYB-26
AT2G30432.1	AT-MYB-27
AT2G36960.1	AT-MYB-28
AT2G42150.1	AT-MYB-29
AT2G44430.1	AT-MYB-30
AT2G46410.1	AT-MYB-31
AT2G46830.1	AT-MYB-32
AT2G47210.1	AT-MYB-33
AT3G09600.1	AT-MYB-34
AT3G10113.1	AT-MYB-35
AT3G10580.1	AT-MYB-36
AT3G10590.1	AT-MYB-37
AT3G16350.1	AT-MYB-38
AT3G21430.2	AT-MYB-39
AT3G23250.2	AT-MYB-40
AT3G46130.2	AT-MYB-41
AT3G49850.1	AT-MYB-42
AT3G53790.1	AT-MYB-43
AT3G57980.1	AT-MYB-44
AT3G60110.1	AT-MYB-45
AT4G01060.1	AT-MYB-46
AT4G01280.1	AT-MYB-47
AT4G09450.1	AT-MYB-48
AT4G36570.1	AT-MYB-49
AT4G39160.1	AT-MYB-50
AT4G39250.1	AT-MYB-51
AT5G02840.1	AT-MYB-52
AT5G17300.1	AT-MYB-53
AT5G37260.1	AT-MYB-54
AT5G41020.1	AT-MYB-55
AT5G45420.1	AT-MYB-56
AT5G47390.1	AT-MYB-57
AT5G52660.1	AT-MYB-58
AT5G53200.1	AT-MYB-59
AT5G56840.1	AT-MYB-60
AT5G58340.1	AT-MYB-61
AT5G58900.1	AT-MYB-62
AT5G59780.1	AT-MYB-63
AT5G61420.1	AT-MYB-64
AT5G61620.1	AT-MYB-65
AT5G67580.1	AT-MYB-66

## Sheet: TS3
Table S3. 2R-MYB members of Arabidopsis rename
Gene ID	Rename
At3g27920	ATMYB_0
At3g09230	ATMYB_1
At2g47190	ATMYB_2
At1g22640	ATMYB_3
At4g38620	ATMYB_4
At3g13540	ATMYB_5
At4g09460	ATMYB_6
At2g16720	ATMYB_7
At1g35515	ATMYB_8
At5g16770	ATMYB_9
At3g12820	ATMYB_10
At3g62610	ATMYB_11
At2g47460	ATMYB_12
At1g06180	ATMYB_13
At2g31180	ATMYB_14
At3g23250	ATMYB_15
At5g15310	ATMYB_16
At3g61250	ATMYB_17
At4g25560	ATMYB_18
At5g52260	ATMYB_19
At1g66230	ATMYB_20
At3g27810	ATMYB_21
At5g40430	ATMYB_22
At5g40330	ATMYB_23
At5g40350	ATMYB_24
At2g39880	ATMYB_25
At3g13890	ATMYB_26
At3g53200	ATMYB_27
At5g61420	ATMYB_28
At5g07690	ATMYB_29
At3g28910	ATMYB_30
At1g74650	ATMYB_31
At4g34990	ATMYB_32
At5g06100	ATMYB_33
At5g60890	ATMYB_34
At3g28470	ATMYB_35
At5g57620	ATMYB_36
At5g23000	ATMYB_37
At2g36890	ATMYB_38
At4g17780	ATMYB_39
At5g14340	ATMYB_40
At4g28110	ATMYB_41
At4g12350	ATMYB_42
At5g16600	ATMYB_43
At5g67300	ATMYB_44
At3g48920	ATMYB_45
At5g12870	ATMYB_46
At1g18710	ATMYB_47
At3g46130	ATMYB_48
At5g54230	ATMYB_49
At1g57560	ATMYB_50
At1g18570	ATMYB_51
At1g17950	ATMYB_52
At5g65230	ATMYB_53
At1g73410	ATMYB_54
At4g01680	ATMYB_55
At5g17800	ATMYB_56
At3g01530	ATMYB_57
At1g16490	ATMYB_58
At5g59780	ATMYB_59
At1g08810	ATMYB_60
At1g09540	ATMYB_61
At1g68320	ATMYB_62
At1g79180	ATMYB_63
At5g11050	ATMYB_64
At3g11440	ATMYB_65
At5g14750	ATMYB_66
At3g12720	ATMYB_67
At5g65790	ATMYB_68
At4g33450	ATMYB_69
At2g23290	ATMYB_70
At3g24310	ATMYB_71
At1g56160	ATMYB_72
At4g37260	ATMYB_73
At4g05100	ATMYB_74
At1g56650	ATMYB_75
At5g07700	ATMYB_76
At3g50060	ATMYB_77
At5g49620	ATMYB_78
At4g13480	ATMYB_79
At5g56110	ATMYB_80
At2g26960	ATMYB_81
At5g52600	ATMYB_82
At3g08500	ATMYB_83
At3g49690	ATMYB_84
At4g22680	ATMYB_85
At5g26660	ATMYB_86
At4g37780	ATMYB_87
At2g02820	ATMYB_88
At5g39700	ATMYB_89
At1g66390	ATMYB_90
At2g37630	ATMYB_91
At5g10280	ATMYB_92
At1g34670	ATMYB_93
At3g47600	ATMYB_94
At1g74430	ATMYB_95
At5g62470	ATMYB_96
At4g26930	ATMYB_97
At4g18770	ATMYB_98
At5g62320	ATMYB_99
At2g25230	ATMYB_100
At2g32460	ATMYB_101
At4g21440	ATMYB_102
At1g63910	ATMYB_103
At2g26950	ATMYB_104
At1g69560	ATMYB_105
At3g01140	ATMYB_106
At3g02940	ATMYB_107
At3g06490	ATMYB_108
At3g55730	ATMYB_109
At3g29020	ATMYB_110
At5g49330	ATMYB_111
At1g48000	ATMYB_112
At1g66370	ATMYB_113
At1g66380	ATMYB_114
At5g40360	ATMYB_115
At1g25340	ATMYB_116
At1g26780	ATMYB_117
At3g27780	ATMYB_118
At5g58850	ATMYB_119
At5g55020	ATMYB_120
At3g30210	ATMYB_121
At1g74080	ATMYB_122
At5g35550	ATMYB_123
At1g14350	ATMYB_124
At3g60460	ATMYB_125
At1g09770	AtCDC5
At3g18100	ATMYB_4R1
AT4g32730	ATMYB_3R1
At4g00540	ATMYB_3R2
AT3g09370	ATMYB_3R3
AT5g11510	ATMYB_3R-4
At5g02320	ATMYB_3R-5

## Sheet: TS4
Table S4. Candidate genes and their possible functional annotations
Gene ID	Related function
YY_141510.1	Belonging to the Arabidopsis R2R3-MYB S18 subgroup, ATMYB101 was highly expressed in pollen at the late flowering stage ATMYB65 and ATMYB33 participate in PCD of tapetum cells
YY_155030.1
YY_123170.1
YY_183170.1	ATMYB125,DUO1, is involved in sperm cell division and is associated with pollen development
YY_055300.1	ATMYB21,ATMYB24, Arabidopsis S19 subgroup, involved in stamen development, regulated by GA and JA
YY_016090.1	ATMYB108,BOS1, Stamen development / pollen maturation, GA-and JA-mediated
YY_121280.1	ATMYB103, participate in anther tapetum development
YY_175740.1	ATMYB35, TDF1, stamen/anther development(tapetum)
YY_216230.1
YY_208330.1	ATMYB11, S7 subgroup，Phenylpropanoide pathway / Flavonol biosynthesis
